# Supplementary material for: ISSR molecular markers and anatomical structures can assist in rapid and directional screening of cold-tolerant seedling mutants of medicinal and ornamental plant in Plumbago indica L
Source: Front Plant Sci. 2023 Jul 3;14:1149669. doi: 10.3389/fpls.2023.1149669 (PMC10350533; doi:10.3389/fpls.2023.1149669)
Supplement: Supplementary file 2 [file Table_2.xlsx]

## Sheet: Sheet2
Root diameter(μm)
strain	CK			SA13			SA15			SA16			SA18			SA19			SA20			SA21			SA23			SA24
Biological repetition	repeat 1	repeat 2	repeat 3	repeat 1	repeat 2	repeat 3	repeat 1	repeat 2	repeat 3	repeat 1	repeat 2	repeat 3	repeat 1	repeat 2	repeat 3	repeat 1	repeat 2	repeat 3	repeat 1	repeat 2	repeat 3	repeat 1	repeat 2	repeat 3	repeat 1	repeat 2	repeat 3	repeat 1	repeat 2	repeat 3
Root diameter(μm)	1337.2	1356.88	1319.37	829.827	788.686	816.467	306.864	321.048	323.331	680.266	646.625	641.54	510.29	513.109	498.526	420.76	425.158	460.318	510.378	517.075	491.391	937.813	932.248	909.534	217.75	234.325	234.587	948.749	972.856	962.605
Stem diameter(μm)
strain	CK			SA13			SA15			SA16			SA18			SA19			SA20			SA21			SA23			SA24
Biological repetition	repeat 1	repeat 2	repeat 3	repeat 1	repeat 2	repeat 3	repeat 1	repeat 2	repeat 3	repeat 1	repeat 2	repeat 3	repeat 1	repeat 2	repeat 3	repeat 1	repeat 2	repeat 3	repeat 1	repeat 2	repeat 3	repeat 1	repeat 2	repeat 3	repeat 1	repeat 2	repeat 3	repeat 1	repeat 2	repeat 3
Microscopy measurements(μm)	593.536	602.483	599.338	821.412	839.758	840.396	751.66	785.972	769.108	551.185	547.067	561.574	780.698	804.564	826.015	828.121	820.314	818.059	887.89	881.282	856.937	626.885	663.407	649.871	695.523	716.066	685.869	1336.77	1296.31	1306.58
Stem diameter(μm)	237.414	240.993	239.735	328.565	335.903	336.158	300.664	314.389	307.643	220.474	218.827	224.63	312.279	321.826	330.406	331.248	328.126	327.224	355.156	352.513	342.775	250.754	265.363	259.948	278.209	286.426	274.348	534.708	518.526	522.632
Stem epidermal cell thickness(μm)
strain	CK						SA13						SA15						SA16						SA18
Biological repetition	repeat 1	repeat 2	repeat 3	repeat 4	repeat 5	repeat 6	repeat 1	repeat 2	repeat 3	repeat 4	repeat 5	repeat 6	repeat 1	repeat 2	repeat 3	repeat 4	repeat 5	repeat 6	repeat 1	repeat 2	repeat 3	repeat 4	repeat 5	repeat 6	repeat 1	repeat 2	repeat 3	repeat 4	repeat 5	repeat 6
Microscopy measurements(μm)	9.713	7.645	8.667	6.988	9.189	7.791	10.664	13.269	13.616	12.5	10.97	12.696	9.015	8.501	8.509	7.981	8.506	9.016	11.511	10.963	10.107	15.616	16.191	15.816	12.165	7.723	8.856	9.69	8.948	9.905
Stem epidermal cell thickness(μm)	3.8852	3.058	3.4668	2.7952	3.6756	3.1164	4.2656	5.3076	5.4464	5	4.388	5.0784	3.606	3.4004	3.4036	3.1924	3.4024	3.6064	4.6044	4.3852	4.0428	6.2464	6.4764	6.3264	4.866	3.0892	3.5424	3.876	3.5792	3.962
strain	SA19						SA20						SA21						SA23						SA24
Biological repetition	repeat 1	repeat 2	repeat 3	repeat 4	repeat 5	repeat 6	repeat 1	repeat 2	repeat 3	repeat 4	repeat 5	repeat 6	repeat 1	repeat 2	repeat 3	repeat 4	repeat 5	repeat 6	repeat 1	repeat 2	repeat 3	repeat 4	repeat 5	repeat 6	repeat 1	repeat 2	repeat 3	repeat 4	repeat 5	repeat 6
Microscopy measurements(μm)	7.848	8.71	9.534	7.282	9.759	11.446	10.465	11.73	10.579	11.654	8.213	10.544	9.534	8.71	6.988	8.71	7.752	7.115	9.318	8.349	7.848	9.049	9.698	10.4	18.749	15.116	17.164	17.42	18.254	21.063
Stem epidermal cell thickness(μm)	3.1392	3.484	3.8136	2.9128	3.9036	4.5784	4.186	4.692	4.2316	4.6616	3.2852	4.2176	3.8136	3.484	2.7952	3.484	3.1008	2.846	3.7272	3.3396	3.1392	3.6196	3.8792	4.16	7.4996	6.0464	6.8656	6.968	7.3016	8.4252
CTR(%)
strain	CK						SA13						SA15						SA16						SA18
Biological repetition	repeat 1	repeat 2	repeat 3	repeat 4	repeat 5	repeat 6	repeat 1	repeat 2	repeat 3	repeat 4	repeat 5	repeat 6	repeat 1	repeat 2	repeat 3	repeat 4	repeat 5	repeat 6	repeat 1	repeat 2	repeat 3	repeat 4	repeat 5	repeat 6	repeat 1	repeat 2	repeat 3	repeat 4	repeat 5	repeat 6
Fence tissue thickness(μm)	24.081	25.628	21.219	24.081	27.918	27.143	22.564	27.031	30.63	31.068	25.981	29.057	25.393	25.769	23.336	30.218	31.456	34.125	43.135	42.811	35.869	37.661	27.146	43.143	24.406	33.468	37.096	33.445	40.27	34.225
Leaf thickness(μm)	100.424	102.649	101.24	100.424	102.649	101.24	101.659	102.76	102.344	101.659	102.76	102.344	145.017	132.011	158.754	145.017	132.011	158.754	152.737	154.669	162.751	152.737	154.669	162.751	158.869	176.918	173.71	158.869	176.918	173.71
strain	SA19						SA20						SA21						SA23						SA24
Biological repetition	repeat 1	repeat 2	repeat 3	repeat 4	repeat 5	repeat 6	repeat 1	repeat 2	repeat 3	repeat 4	repeat 5	repeat 6	repeat 1	repeat 2	repeat 3	repeat 4	repeat 5	repeat 6	repeat 1	repeat 2	repeat 3	repeat 4	repeat 5	repeat 6	repeat 1	repeat 2	repeat 3	repeat 4	repeat 5	repeat 6
Fence tissue thickness(μm)	29.521	26.073	25.584	30.255	26.367	27.931	23.254	23.009	25.257	20.837	26.923	24.557	22.124	24.759	18.546	17.212	21.49	25.565	20.988	21.705	29.191	23.262	24.933	27.143	27.132	28.297	26.755	27.617	28.943	26.428
Leaf thickness(μm)	101.181	102.204	108.475	101.181	102.204	108.475	184.203	181.468	191.205	184.203	181.468	191.205	134.915	132.203	138.15	134.915	132.203	138.15	96.031	83.549	85.785	96.031	83.549	85.785	127.302	128.703	125.979	127.302	128.703	125.979
SR(%)
strain	CK						SA13						SA15						SA16						SA18
Biological repetition	repeat 1	repeat 2	repeat 3	repeat 4	repeat 5	repeat 6	repeat 1	repeat 2	repeat 3	repeat 4	repeat 5	repeat 6	repeat 1	repeat 2	repeat 3	repeat 4	repeat 5	repeat 6	repeat 1	repeat 2	repeat 3	repeat 4	repeat 5	repeat 6	repeat 1	repeat 2	repeat 3	repeat 4	repeat 5	repeat 6
Sponge tissue thickness(μm)	38.111	38.767	38.081	45.817	41.691	44.317	39.582	38.442	45.364	45.076	41.271	32.079	60.254	54.973	63.838	59.283	65.966	61.764	70.408	69.469	65.501	67.734	66.078	74.215	80.882	83.603	71.163	74.664	70.887	84.76
Leaf thickness(μm)	100.424	102.649	101.24	100.424	102.649	101.24	101.659	102.76	102.344	101.659	102.76	102.344	145.017	132.011	158.754	145.017	132.011	158.754	152.737	154.669	162.751	152.737	154.669	162.751	158.869	176.918	173.71	158.869	176.918	173.71
strain	SA19						SA20						SA21						SA23						SA24
Biological repetition	repeat 1	repeat 2	repeat 3	repeat 4	repeat 5	repeat 6	repeat 1	repeat 2	repeat 3	repeat 4	repeat 5	repeat 6	repeat 1	repeat 2	repeat 3	repeat 4	repeat 5	repeat 6	repeat 1	repeat 2	repeat 3	repeat 4	repeat 5	repeat 6	repeat 1	repeat 2	repeat 3	repeat 4	repeat 5	repeat 6
Sponge tissue thickness(μm)	55.835	57.764	48.062	55.04	47.674	60.629	76.356	82.735	79.034	85.455	75.895	86.941	76.061	78.8	79.225	73.132	72.16	70.171	40.288	41.202	37.499	44.668	41.479	44.295	70.998	72.131	67.692	70.207	79.938	79.891
Leaf thickness(μm)	101.181	102.204	108.475	101.181	102.204	108.475	184.203	181.468	191.205	184.203	181.468	191.205	134.915	132.203	138.15	134.915	132.203	138.15	96.031	83.549	85.785	96.031	83.549	85.785	127.302	128.703	125.979	127.302	128.703	125.979
Leaf microstructure data
strain	CK			SA13			SA15			SA16			SA18			SA19			SA20			SA21			SA23			SA24
Biological repetition	repeat 1	repeat 2	repeat 3	repeat 1	repeat 2	repeat 3	repeat 1	repeat 2	repeat 3	repeat 1	repeat 2	repeat 3	repeat 1	repeat 2	repeat 3	repeat 1	repeat 2	repeat 3	repeat 1	repeat 2	repeat 3	repeat 1	repeat 2	repeat 3	repeat 1	repeat 2	repeat 3	repeat 1	repeat 2	repeat 3
Main vein thickness(μm)	386.054	388.057	409.756	551.368	531.262	550.871	989.267	997.566	954.166	380.256	379.791	381.439	744.281	717.431	726.327	456.729	442.463	447.703	933.922	964.466	952.736	492.909	494.427	486.054	558.164	561.371	566.104	659.225	683.916	660.83
Upper epidermal cell thickness(μm)	18.217	19.442	17.125	16.284	18.609	17.212	19.004	19.028	18.097	19.783	20.248	19.146	19.93	25.167	20.307	20.601	18.621	19.442	17.864	21.953	20.425	20.499	15.739	17.778	16.886	15.076	16.357	19.384	17.059	28.396
Lower epidermal cell thickness(μm)	22.881	22.601	20.155	21.02	19.38	22.093	29.176	23.921	27.845	27.308	28.706	30.708	27.848	32.248	26.142	25.29	28.234	25.161	21.998	25.314	22.069	25.05	28.509	22.36	21.219	17.164	17.407	20.963	19.771	22.202
Fv/Fm
strain		CK			SA13			SA15			SA16			SA18			SA19			SA20			SA21			SA23			SA24
Biological repetition		repeat 1	repeat 2	repeat 3	repeat 1	repeat 2	repeat 3	repeat 1	repeat 2	repeat 3	repeat 1	repeat 2	repeat 3	repeat 1	repeat 2	repeat 3	repeat 1	repeat 2	repeat 3	repeat 1	repeat 2	repeat 3	repeat 1	repeat 2	repeat 3	repeat 1	repeat 2	repeat 3	repeat 1	repeat 2	repeat 3
0h	Fo	509	570	580	360	427	695	476	339	526	588	849	685	598	554	571	657	564	609	638	488	628	548	576	585	571	794	814	526	401	567
	Fm	2516	2831	2784	1714	1953	3213	2400	2048	2620	2901	2819	3299	3090	2850	3106	2689	2582	2948	3364	2688	3396	2815	2935	3039	2289	2909	2565	2177	1822	3390
	Fv	2007.77	2261.97	2204.93	1354.06	1525.29	2518.99	1924.8	1708.03	2093.38	2312.1	2224.19	2612.81	2490.54	2297.1	2534.5	2032.88	2019.12	2337.76	2724.84	2198.78	2767.74	2266.08	2359.74	2455.51	1719.04	2114.84	2008.39	1650.17	1421.16	2654.37
	Fo/Fm	0.2023	0.2013	0.2083	0.21	0.2186	0.2163	0.1983	0.1655	0.2008	0.2027	0.3012	0.2076	0.1935	0.1944	0.1838	0.2443	0.2184	0.2066	0.1897	0.1815	0.1849	0.1947	0.1963	0.1925	0.2495	0.2729	0.3173	0.2416	0.2201	0.1673
	Fv/Fm	0.798	0.799	0.792	0.79	0.781	0.784	0.802	0.834	0.799	0.797	0.789	0.792	0.806	0.806	0.816	0.756	0.782	0.793	0.81	0.818	0.815	0.805	0.804	0.808	0.751	0.727	0.783	0.758	0.78	0.783
3h	Fo	459	731	1261	780	566	493	507	554	462	693	742	524	645	665	534	732	684	627	484	137	600	532	648	458	600	484	632	486	308	475
	Fm	1784	3351	3337	3144	2972	3258	3269	3664	2990	2869	2444	2797	2174	2209	2988	3082	3138.06	2756	2288	539	3527	3263	3843	2596	2564	2930	3238	2471	824	2023
	Fv	1325.51	2620.48	2409.31	2364.29	2407.32	2570.56	2762.3	3110.74	2526.55	2174.7	1945.42	2134.11	1702.24	1764.99	2333.63	2348.48	2432	2127.63	1802.94	402.094	2927.41	2731.13	3193.53	2139.1	2040.94	2446.55	2606.59	1984.21	680.624	1608.29
	Fo/Fm	0.2573	0.2181	0.3779	0.2481	0.1904	0.1513	0.1551	0.1512	0.1545	0.2415	0.3036	0.1873	0.2967	0.301	0.1787	0.2375	0.217969	0.2275	0.2115	0.2542	0.1701	0.163	0.1686	0.1764	0.234	0.1652	0.1952	0.1967	0.3738	0.2348
	Fv/Fm	0.743	0.782	0.722	0.752	0.81	0.789	0.845	0.849	0.845	0.758	0.796	0.763	0.783	0.799	0.781	0.762	0.775	0.772	0.788	0.746	0.83	0.837	0.831	0.824	0.796	0.835	0.805	0.803	0.826	0.795
8h	Fo	278	441	581	502	602	744	523	450	575	546	559	644	481	618	460	602	799	557	540	595	291	481	175	618	1494	589	541	1021	651	674
	Fm	1072	1623	2794	3117	2436	2314	2637	2760	2878	1962	2566	3121	3197	3706	3034	2604	3451	1677	1581	2026	566	2344	281	2443	2207	2601	3034	2597	3110	1915
	Fv	794.352	1181.54	1989.33	2615.16	1834.31	1800.29	2114.87	2310.12	2359.96	1416.56	1991.22	2478.07	2573.59	3012.98	2481.81	2002.48	2650.37	1271.17	1198.4	1430.36	416.576	1863.48	218.337	1873.78	1683.94	2013.17	2402.93	2043.84	2460.01	1486.04
	Fo/Fm	0.2593	0.2717	0.2079	0.1611	0.2471	0.3215	0.1983	0.163	0.1998	0.2783	0.217849	0.2063	0.1505	0.1668	0.1516	0.2312	0.2315	0.3321	0.3416	0.2937	0.5141	0.2052	0.6228	0.253	0.6769	0.2265	0.1783	0.3931	0.2093	0.352
	Fv/Fm	0.741	0.728	0.712	0.839	0.753	0.778	0.802	0.837	0.82	0.722	0.776	0.794	0.805	0.813	0.818	0.769	0.768	0.758	0.758	0.706	0.736	0.795	0.777	0.767	0.763	0.774	0.792	0.787	0.791	0.776
16h	Fo	447	1591	269	515	788	1000	673	642	477	543	556	579	579	568	588	870	935	585	538	590	500	431	241	1173	749	613	1078	771	565	668
	Fm	1844	2215	1485	2264	2007	2505	2861	2420	1010	2719	2825	2664	3200	3255	2635	2697	2066	2543	1792	2046	1887	2705	475	3640	3128	2685	3070	3154	2569	2014
	Fv	1261.3	1495.12	984.555	1636.87	1378.81	1655.81	2188.66	1778.7	755.48	1745.6	1929.48	1779.55	2300.8	2359.88	1994.69	1825.87	1336.7	1741.96	1202.43	1354.45	1198.25	1944.89	360.525	2686.32	2380.41	2072.82	2299.43	2384.42	1972.99	1460.15
	Fo/Fm	0.2424	0.7183	0.1811	0.2275	0.3926	0.3992	0.2352	0.2653	0.4723	0.1997	0.1968	0.2173	0.1809	0.1745	0.2231	0.3226	0.4526	0.23	0.3002	0.2884	0.265	0.1593	0.5074	0.3223	0.2395	0.2283	0.3511	0.2445	0.2199	0.331678
	Fv/Fm	0.684	0.675	0.663	0.723	0.687	0.661	0.765	0.735	0.748	0.642	0.683	0.668	0.719	0.725	0.757	0.677	0.647	0.685	0.671	0.662	0.635	0.719	0.759	0.738	0.761	0.772	0.749	0.756	0.768	0.725
24h	Fo	625	1178	882	665	1293	1883	1222	1201	531	541	724	1336	446	586	534	501	282	416	343	480	627	531	991	608	721	985	858	1034	767	958
	Fm	2423	2073	2594	2877	3422	2004	2470	2377	2657	3064	3558	2219	2074	3323	3020	3238	321	919	774	2115	2439	1817	2267	2867	2509	3027.04	3110.95	3890.14	3140.87	2980.71
	Fv	1579.8	1341.23	1758.73	1924.71	2231.14	1368.73	1247.35	1176.62	1397.58	1908.87	2124.13	1349.15	1420.69	2173.24	2092.86	2153.27	215.391	594.593	454.338	1127.3	1370.72	1226.48	1580.1	1972.5	1788.92	2215.8	2162.11	2886.49	2252	2080.54
	Fo/Fm	0.2579	0.5683	0.8723	0.2311	0.3778	0.9396	0.4947	0.5053	0.1998	0.1766	0.2035	0.6021	0.215	0.1763	0.1768	0.1547	0.8785	0.4527	0.4432	0.227	0.2571	0.2922	0.4371	0.2121	0.2874	0.3254	0.2758	0.2658	0.2442	0.3214
	Fv/Fm	0.652	0.647	0.678	0.669	0.652	0.683	0.505	0.495	0.526	0.623	0.597	0.608	0.685	0.654	0.693	0.665	0.671	0.647	0.587	0.533	0.562	0.675	0.697	0.688	0.713	0.732	0.695	0.742	0.717	0.698
36h	Fo	1751	933	1705	1353	2007	508	853	766	962	687	574	1481	525	715	640	513	624	552	483	562	643	865	746	686	821	687	692	745	826	723
	Fm	2319	2609	2085	2620	2448	1865	2519	3135	2385	2885	2704	2287	2701	2914	3356	3137	2650.81	1996.38	1483.42	1775.67	2335.63	2001.85	2081.47	1784.14	2290.74	2992.16	2475.85	2078.68	2148.24	2293.78
	Fv	1354.3	1676	380	1267	441	1357	1666	2369	1423	2198	2130	806	2176	1725.09	2716	2624	1736.28	1321.61	836.646	980.171	1216.87	1317.22	1346.71	1216.78	1539.38	2049.63	1710.81	1419.74	1508.07	1575.83
	Fo/Fm	0.7551	0.3576	0.8177	0.5164	0.8199	0.2724	0.3386	0.2443	0.4034	0.2381	0.2123	0.6476	0.1944	0.245367	0.1907	0.1635	0.2354	0.2765	0.3256	0.3165	0.2753	0.4321	0.3584	0.3845	0.3584	0.2296	0.2795	0.3584	0.3845	0.3152
	Fv/Fm	0.584	0.618	0.572	0.644	0.618	0.653	0.661	0.636	0.617	0.562	0.688	0.552	0.576	0.592	0.559	0.636	0.655	0.662	0.564	0.552	0.521	0.658	0.647	0.682	0.672	0.685	0.691	0.683	0.702	0.687
48h	Fo	2019	1557	1747	695	1034	1772	1521	573	242	323	667	1296	767	651	723	617	1127	837	1242	846	999	830	877	1113	796	823	965	754	852	984
	Fm	2172	2173	2375	1616	2247	2364	2525	2951	348	512	2086	2476	2006	3418	3148	3210	2369	1836	1841	2050	2148	2440	2507	2847	2001	2757.12	3919.58	2737.84	2701.33	3263.68
	Fv	1046.9	1082.15	1249.25	932.432	1357.19	1382.94	1711.95	1906.35	234.204	281.088	1184.85	1304.85	1039.11	1814.96	1721.96	1951.68	1480.62	1208.09	911.295	990.15	992.376	1454.24	1541.81	1733.82	1308.65	1646	2696.67	1790.54	1707.24	2176.88
	Fo/Fm	0.9296	0.7165	0.7356	0.4301	0.4602	0.7496	0.6024	0.1942	0.6954	0.6309	0.3198	0.5234	0.3824	0.1905	0.2297	0.1922	0.4757	0.4559	0.6746	0.412683	0.4651	0.3402	0.3498	0.3909	0.397801	0.2985	0.2462	0.2754	0.3154	0.3015
	Fv/Fm	0.482	0.498	0.526	0.577	0.604	0.585	0.678	0.646	0.673	0.549	0.568	0.527	0.518	0.531	0.547	0.608	0.625	0.658	0.495	0.483	0.462	0.596	0.615	0.609	0.654	0.597	0.688	0.654	0.632	0.667
MDA(nmol/mL)
	CK			SA13			SA15			SA16			SA18			SA19			SA20			SA21			SA23			SA24
Biological repetition	repeat 1	repeat 2	repeat 3	repeat 1	repeat 2	repeat 3	repeat 1	repeat 2	repeat 3	repeat 1	repeat 2	repeat 3	repeat 1	repeat 2	repeat 3	repeat 1	repeat 2	repeat 3	repeat 1	repeat 2	repeat 3	repeat 1	repeat 2	repeat 3	repeat 1	repeat 2	repeat 3	repeat 1	repeat 2	repeat 3
0h	38.4466	39.3204	36.699	35.6068	33.2039	37.5728	31.4563	32.5485	30.5825	34.5146	34.9515	33.6408	34.0777	40.6311	36.699	31.4563	34.0777	34.9515	38.0097	39.1019	37.5728	34.733	39.9757	42.3786	41.7233	39.1019	40.1942	35.6068	34.5146	37.1359
48h	81.2621	82.1359	79.5146	69.6845	67.2816	69.2476	58.9806	55.7039	60.2913	72.9612	75.5825	72.5243	70.3398	68.8107	67.2816	50.2427	52.8641	51.5534	67.7184	70.9951	70.1214	67.7184	69.0291	70.7767	64.8786	66.6262	67.7184	54.6117	52.8641	53.7379
The soluble sugar content (nmol/mL)
	CK			SA13			SA15			SA16			SA18			SA19			SA20			SA21			SA23			SA24
Biological repetition	repeat 1	repeat 2	repeat 3	repeat 1	repeat 2	repeat 3	repeat 1	repeat 2	repeat 3	repeat 1	repeat 2	repeat 3	repeat 1	repeat 2	repeat 3	repeat 1	repeat 2	repeat 3	repeat 1	repeat 2	repeat 3	repeat 1	repeat 2	repeat 3	repeat 1	repeat 2	repeat 3	repeat 1	repeat 2	repeat 3
0h	4.9635	5.30414	5.74209	8.27251	7.93187	8.36983	8.17518	8.0292	7.88321	6.90998	7.54258	7.88321	7.59124	7.73723	7.44526	6.86131	7.25061	7.59124	6.56934	7.25061	6.86131	8.32117	8.17518	7.93187	6.81265	6.22871	6.66667	7.68856	7.10462	7.73723
48h	8.64608	8.0285	9.88124	12.3515	12.019	11.3064	19.8575	16.8646	18.6223	11.0214	11.5914	10.0713	10.2613	8.97862	9.35867	11.5914	9.21615	10.2613	9.73872	8.97862	7.83848	13.3492	15.1069	12.4941	14.7268	11.7815	17.8147	22.5653	21.1876	21.9477
Proline (Pro) content(nmol/mL)
	CK			SA13			SA15			SA16			SA18			SA19			SA20			SA21			SA23			SA24
Biological repetition	repeat 1	repeat 2	repeat 3	repeat 1	repeat 2	repeat 3	repeat 1	repeat 2	repeat 3	repeat 1	repeat 2	repeat 3	repeat 1	repeat 2	repeat 3	repeat 1	repeat 2	repeat 3	repeat 1	repeat 2	repeat 3	repeat 1	repeat 2	repeat 3	repeat 1	repeat 2	repeat 3	repeat 1	repeat 2	repeat 3
0h	2.52857	2.72143	2.67857	2.80714	2.95714	2.78571	3.23571	3.38571	3.45	3.40714	3.57857	3.53571	2.80714	2.93571	3.02143	2.85	3.02143	3.23571	2.59286	2.72143	2.95714	3.42857	3.38571	3.49286	2.55	2.74286	3.02143	3.87857	4.02857	4.09286
48h	4.8932	5.08981	5.26456	5.83252	6.26942	4.93689	8.01699	7.51456	7.36165	5.61408	5.96359	6.48786	5.39563	5.30825	4.74029	7.03398	6.70631	7.5801	5.17718	5.08981	5.83252	6.02913	7.07767	6.70631	9.28398	9.91748	8.89078	12.8228	10.3107	12.1675
plumbagin content(%)
	CK			SA13			SA15			SA16			SA18			SA19			SA20			SA21			SA23			SA24
Biological repetition	repeat 1	repeat 2	repeat 3	repeat 1	repeat 2	repeat 3	repeat 1	repeat 2	repeat 3	repeat 1	repeat 2	repeat 3	repeat 1	repeat 2	repeat 3	repeat 1	repeat 2	repeat 3	repeat 1	repeat 2	repeat 3	repeat 1	repeat 2	repeat 3	repeat 1	repeat 2	repeat 3	repeat 1	repeat 2	repeat 3
leaf	0.298803	0.2867	0.179562	0.0113418	0.00305045	0.0676491	0.136132	0.267596	0.157946	0.0861026	0.085482	0.0519735	0.0915167	0.0856993	0.114283	0.188302	0.182966	0.110771	0.253622	0.229681	0.473374	0.387327	0.258322	0.258322	0.317904	0.309464	0.396404	0.427828	0.391641	0.473374
stem	0.147497	0.175412	0.137727	0.158307	0.110917	0.258322	0.243954	0.257108	0.284296	0.128069	0.139411	0.0706836	0.140826	0.128672	0.132574	0.178798	0.216241	0.218184	0.224202	0.282523	0.139173	0.434355	0.396308	0.244194	0.288227	0.418439	0.148495	0.463024	0.778954	0.525305
SOD activity(U/g)
	CK			SA13			SA15			SA16			SA18			SA19			SA20			SA21			SA23			SA24
Biological repetition	repeat 1	repeat 2	repeat 3	repeat 1	repeat 2	repeat 3	repeat 1	repeat 2	repeat 3	repeat 1	repeat 2	repeat 3	repeat 1	repeat 2	repeat 3	repeat 1	repeat 2	repeat 3	repeat 1	repeat 2	repeat 3	repeat 1	repeat 2	repeat 3	repeat 1	repeat 2	repeat 3	repeat 1	repeat 2	repeat 3
0h	203.013	228.968	236.058	249.857	232.953	234.01	253.003	236.605	251.905	243.659	248.397	241.061	254.657	261.267	248.547	251.155	238.366	251.952	243.798	250.161	235.584	253.255	245.43	256.528	274.374	256.022	262.164	242.829	260.838	228.694
48h	392.968	381.829	418.261	452.843	424.882	425.79	484.093	482.752	512.891	465.059	450.197	432.963	441.297	422.443	423.231	458.493	461.434	456.3	419.095	432.107	429.219	435.553	450.645	440.39	506.467	497.19	476.033	659.929	716.346	660.857
CAT activity(U/g)
	CK			SA13			SA15			SA16			SA18			SA19			SA20			SA21			SA23			SA24
Biological repetition	repeat 1	repeat 2	repeat 3	repeat 1	repeat 2	repeat 3	repeat 1	repeat 2	repeat 3	repeat 1	repeat 2	repeat 3	repeat 1	repeat 2	repeat 3	repeat 1	repeat 2	repeat 3	repeat 1	repeat 2	repeat 3	repeat 1	repeat 2	repeat 3	repeat 1	repeat 2	repeat 3	repeat 1	repeat 2	repeat 3
0h	1479.19	1252.78	1439.15	1439.93	1554.66	1497.7	1583.82	1502.23	1378.23	1530.49	1506.18	1591.13	1363.3	1389.32	1503.57	1799.27	1580.17	1593.65	1656.67	1280.41	1479.92	1252.66	1479.19	1388.63	1359.61	1404.49	1471.64	1431.53	1359.61	1376.4
48h	2241.43	2286.71	2253.9	2174.74	2037.66	1967.13	2779.31	2558.25	2733.62	2214	1856.1	1992.7	1687.17	1560.2	1630.73	2421.8	2332.63	2164.96	2302.62	2186.43	2149.23	2528.09	2211.24	2392.36	2563.19	2444.58	2611.22	3007.74	2726.64	2827.6
POD activity(U/g)
	CK			SA13			SA15			SA16			SA18			SA19			SA20			SA21			SA23			SA24
Biological repetition	repeat 1	repeat 2	repeat 3	repeat 1	repeat 2	repeat 3	repeat 1	repeat 2	repeat 3	repeat 1	repeat 2	repeat 3	repeat 1	repeat 2	repeat 3	repeat 1	repeat 2	repeat 3	repeat 1	repeat 2	repeat 3	repeat 1	repeat 2	repeat 3	repeat 1	repeat 2	repeat 3	repeat 1	repeat 2	repeat 3
0h	11802.6	13640.7	13470.1	14176.7	15769	15569.2	19131.5	19542.8	20107.6	17619	20965.2	16220	16993.1	18000	19274	15571	18809.1	18694.2	16251.7	16089.6	16140	17060.3	16381.2	16528.9	18137.3	17931.5	19541.4	14904.6	14041.5	16916.7
48h	21863.8	22541	21962.2	21407.8	24185.6	22732.9	23914.3	23356	23426.3	22857.1	25255.7	23407.3	24910.3	26095.2	28191.8	31336.6	31927.2	28619.5	27216.8	29643.8	23485.2	28304.6	26152.5	28265.5	29936.3	29150.7	28628.1	28932.4	31085	30138.9
Morphological indicators
	CK									SA15									SA23
Biological repetition	repeat 1	repeat 2	repeat 3	repeat 4	repeat 5	repeat 6	repeat 7	repeat 8	repeat 9	repeat 1	repeat 2	repeat 3	repeat 4	repeat 5	repeat 6	repeat 7	repeat 8	repeat 9	repeat 1	repeat 2	repeat 3	repeat 4	repeat 5	repeat 6	repeat 7	repeat 8	repeat 9
Inflorescence length（cm）	29	24.2	30.8	24.3	19.8	14.5	16.6	17.2	16.8	12.6	11.2	19	15.3	15.9	19.8	12.1	13.2	12.2	25.3	23.6	28.9	18.5	21.6	29	23	21	18
Flower diameter（mm）	20.02	21.79	20.4	19.55	21.62	20.17	19.84	18.97	21.71	19.9	18.7	18.69	22.25	18.81	23.45	18.53	18.89	20.62	16.24	18.62	20.33	21.29	19.02	20.02	23.54	24.43	27.79
Flower length（mm）	17	26.71	22.82	20.13	25.31	24.32	25.12	21.25	18.52	21.78	25.26	27.06	29.32	21.22	17.96	25.81	26.31	23.07	23.3	24.82	26.53	29.44	30.01	17	19.47	21.45	22.22
	CK			SA13			SA15			SA16			SA18
Biological repetition	repeat 1	repeat 2	repeat 3	repeat 1	repeat 2	repeat 3	repeat 1	repeat 2	repeat 3	repeat 1	repeat 2	repeat 3	repeat 1	repeat 2	repeat 3
Plant height（cm）	50.2	48.5	47.1	47.2	45.3	44.7	36.7	30.6	34.2	42.2	44.8	43.4	35.2	38.1	34.4
Crown diameter（cm）	50.4	53.2	48.8	48.5	52.8	54.1	21.8	18.1	19.5	45.2	43.2	42.5	30.2	26.8	27.4
Inflorescence number	10	8	13	16	14	11	2	5	4	11	13	10	1	2	0
