# Supplementary material for: ISSR molecular markers and anatomical structures can assist in rapid and directional screening of cold-tolerant seedling mutants of medicinal and ornamental plant in Plumbago indica L
Source: Front Plant Sci. 2023 Jul 3;14:1149669. doi: 10.3389/fpls.2023.1149669 (PMC10350533; doi:10.3389/fpls.2023.1149669)
Supplement: Supplementary file 3 [file Table_3.xlsx]

## Sheet: Sheet2
Rows\Cols	CK	PBS	SA1	SA2	SA3	SA4	SA5	SA6	SA7	SA8	SA9	SA10	SA11	SA12	SA13	SA14	SA15	SA16	SA17	SA18	SA19	SA20	SA21	SA22	SA23	SA24
CK	1
PBS	1	1
SA1	1	1	1
SA2	1	1	1	1
SA3	1	1	1	1	1
SA4	1	1	1	1	1	1
SA5	1	1	1	1	1	1	1
SA6	1	1	1	1	1	1	1	1
SA7	1	1	1	1	1	1	1	1	1
SA8	1	1	1	1	1	1	1	1	1	1
SA9	1	1	1	1	1	1	1	1	1	1	1
SA10	1	1	1	1	1	1	1	1	1	1	1	1
SA11	1	1	1	1	1	1	1	1	1	1	1	1	1
SA12	1	1	1	1	1	1	1	1	1	1	1	1	1	1
SA13	0.612903	0.612903	0.612903	0.612903	0.612903	0.612903	0.612903	0.612903	0.612903	0.612903	0.612903	0.612903	0.612903	0.612903	1
SA14	1	1	1	1	1	1	1	1	1	1	1	1	1	1	0.612903	1
SA15	0.84375	0.84375	0.84375	0.84375	0.84375	0.84375	0.84375	0.84375	0.84375	0.84375	0.84375	0.84375	0.84375	0.84375	0.46875	0.84375	1
SA16	0.870968	0.870968	0.870968	0.870968	0.870968	0.870968	0.870968	0.870968	0.870968	0.870968	0.870968	0.870968	0.870968	0.870968	0.642857	0.870968	0.71875	1
SA17	1	1	1	1	1	1	1	1	1	1	1	1	1	1	0.612903	1	0.84375	0.870968	1
SA18	0.741935	0.741935	0.741935	0.741935	0.741935	0.741935	0.741935	0.741935	0.741935	0.741935	0.741935	0.741935	0.741935	0.741935	0.354839	0.741935	0.645161	0.612903	0.741935	1
SA19	0.935484	0.935484	0.935484	0.935484	0.935484	0.935484	0.935484	0.935484	0.935484	0.935484	0.935484	0.935484	0.935484	0.935484	0.548387	0.935484	0.78125	0.806452	0.935484	0.733333	1
SA20	0.83871	0.83871	0.83871	0.83871	0.83871	0.83871	0.83871	0.83871	0.83871	0.83871	0.83871	0.83871	0.83871	0.83871	0.730769	0.83871	0.6875	0.709677	0.83871	0.580645	0.774193	1
SA21	0.5625	0.5625	0.5625	0.5625	0.5625	0.5625	0.5625	0.5625	0.5625	0.5625	0.5625	0.5625	0.5625	0.5625	0.52	0.5625	0.62069	0.586207	0.5625	0.448276	0.548387	0.40625	1
SA22	1	1	1	1	1	1	1	1	1	1	1	1	1	1	0.612903	1	0.84375	0.870968	1	0.741935	0.935484	0.83871	0.5625	1
SA23	0.516129	0.516129	0.516129	0.516129	0.516129	0.516129	0.516129	0.516129	0.516129	0.516129	0.516129	0.516129	0.516129	0.516129	0.842105	0.516129	0.375	0.535714	0.516129	0.344828	0.5	0.615385	0.4	0.516129	1
SA24	0.741935	0.741935	0.741935	0.741935	0.741935	0.741935	0.741935	0.741935	0.741935	0.741935	0.741935	0.741935	0.741935	0.741935	0.448276	0.741935	0.7	0.666667	0.741935	0.769231	0.733333	0.580645	0.615385	0.741935	0.392857	1
